# Supplementary material for: Dissecting of the AI-2/LuxS Mediated Growth Characteristics and Bacteriostatic Ability of Lactiplantibacillus plantarum SS-128 by Integration of Transcriptomics and Metabolomics
Source: Foods. 2022 Feb 22;11(5):638. doi: 10.3390/foods11050638 (PMC8909743; doi:10.3390/foods11050638)
Supplement: Supplementary file 1 [file foods-11-00638-s001.zip]

Archive with 1 entries (1 files):
- foods-1592924-supplementary.pdf
